# Supplementary material for: Amyloid-PET and White Matter Hyperintensities Have Independent Effects on Baseline Cognitive Function and Synergistic Effects on Longitudinal Executive Function
Source: Brain Sci. 2023 Jan 28;13(2):218. doi: 10.3390/brainsci13020218 (PMC9953773; doi:10.3390/brainsci13020218)
Supplement: Supplementary file 1 [file brainsci-13-00218-s001.zip]

Archive with 8 entries (8 files):
- Figure s1300.tif
- Figure S2300.tif
- Figure S3300.tif
- Figure S4300.tif
- Figure S5300.tif
- figure S6300.tif
- Supplementary figures.pdf
- Supplementary tables.pdf
